# Supplementary material for: Mechanism and application of Taq DNA polymerase in TaqMan qPCR
Source: Front Bioeng Biotechnol. 2026 May 20;14:1773703. doi: 10.3389/fbioe.2026.1773703 (PMC13230210; doi:10.3389/fbioe.2026.1773703)
Supplement: Supplementary file 11 [file Table1.xlsx]

## Sheet: Sheet1
Supplementary Table S4. The nucleic acid sequences used in the study.
Model ID	Primer ID	Primer sequence (5'-3')
5R3Q	5R3Q-template	ATGCTGGTTAAGCTGCCGTAGTCATGCAGTACGTCCGTACGTCAACTTGCACCGTGATC
	5R3Q-probe	FAM-TACGGCAGCTTAACCAGCAT-Dabcyl
5Q3R	5Q3R-template	ATGCTGGTTAAGCTGCCGTAGTCATGCAGTACGTCCGTACGTCAACTTGCACCGTGATC
	5Q3R-probe	Dabcyl-TACGGCAGCTTAACCAGCAT-FAM
5R3-	5R3-template	ATGCTGGTTAAGCTGCCGTAGTCATGCAGTACGTCCGTACGTCAACTTGCACCGTGATC
	5R3-probe	FAM-TACGGCAGCTTAACCAGCAT
5Q3-	5Q3-template	ATGCTGGTTAAGCTGCCGTAGTCATGCAGTACGTCCGTACGTCAACTTGCACCGTGATC
	5Q3-probe	Dabcyl-TACGGCAGCTTAACCAGCAT
5-3R	5-3R-template	ATGCTGGTTAAGCTGCCGTAGTCATGCAGTACGTCCGTACGTCAACTTGCACCGTGATC
	5-3R-probe	TACGGCAGCTTAACCAGCAT-FAM
5-3Q	5-3Q-template	ATGCTGGTTAAGCTGCCGTAGTCATGCAGTACGTCCGTACGTCAACTTGCACCGTGATC
	5-3Q-probe	TACGGCAGCTTAACCAGCAT-Dabcyl
5-3-	5-3-template	ATGCTGGTTAAGCTGCCGTAGTCATGCAGTACGTCCGTACGTCAACTTGCACCGTGATC
	5-3-probe	TACGGCAGCTTAACCAGCAT
5X3-（X=1）	5X3- (X=1)-template	ATGCTGGTTAAGCTGCCGTAGTCATGCAGTACGTCCGTACGTCAACTTGCACCGTGATC
	5X3- (X=1)-probe	GTACGGCAGCTTAACCAGCAT
5X3-（X=2）	5X3- (X=2)-template	ATGCTGGTTAAGCTGCCGTAGTCATGCAGTACGTCCGTACGTCAACTTGCACCGTGATC
	5X3- (X=2)-probe	TGTACGGCAGCTTAACCAGCAT
5X3-（X=4）	5X3- (X=4)-template	ATGCTGGTTAAGCTGCCGTAGTCATGCAGTACGTCCGTACGTCAACTTGCACCGTGATC
	5X3- (X=4)-probe	ACTGTACGGCAGCTTAACCAGCAT
5X3-（X=10）	5X3- (X=10)-template	ATGCTGGTTAAGCTGCCGTAGTCATGCAGTACGTCCGTACGTCAACTTGCACCGTGATC
	5X3- (X=10)-probe	TGACGTACTGTACGGCAGCTTAACCAGCAT
5X3-（X=15）	5X3- (X=15)-template	ATGCTGGTTAAGCTGCCGTAGTCATGCAGTACGTCCGTACGTCAACTTGCACCGTGATC
	5X3- (X=15)-probe	CTGCATGACGTACTGTACGGCAGCTTAACCAGCAT
5R3Q (endo)	5R3Q (endo)-template	ACTTGCACCGTGATCATGCTGGTTAAGCTGCCGTAGTCATGCAGTACGTCCGTACGTCA
	5R3Q (endo)-probe	FAM-TACGGCAGCTTAACCAGCAT-Dabcyl
5R3Q (endo and pol)	5R3Q (endo and pol)-template	ACTTGCACCGTGATCATGCTGGTTAAGCTGCCGTAGTCATGCAGTACGTCCGTACGTCA
	5R3Q (endo and pol)-probe	FAM-TACGGCAGCTTAACCAGCAT
5-3-/5R3Q+primer	primer	TGACGTACGGACGTACTG
Gene ID	Primer ID	Primer sequence
H03	H03-F	GAATCCGACCCAATAAGCCA
	H03-R	GCCAGGAGTAATCAGGGCAG
	H03-probe	BHQ1-GCCTTGGCCCCCAGAGAGCC-FAM
CTNNB1	CTNNB1-F	AACCTTTCCCATCATCGTGAG
	CTNNB1-R	TGAACCAAGCATTTTCACCAG
	CTNNB1-probe	BHQ1-ACTGGCCATCTTTAAGTCTGGAGGCATTC-FAM
GUSB-fig2c	GUSB-F	CTCATTTGGAATTTTGCCGATT
	GUSB-R	CCGAGTGAAGATCCCCTTTTTA
	GUSB-probe	BHQ1-TGAACAGTCACCGACGAGAGTGCTGG-FAM
EGFR	EGFR-F	CGCAAGTGTAAGAAGTGCGAA
	EGFR-R	CGTAGCATTTATGGAGAGTGAGTCT
	EGFR-probe	ROX-CGGAATAGGTATTGGTGAATTTAAAGAC-BHQ2
FGB	FGB-F	CGGTGGTGGATGGTGGTATAA
	FGB-R	AGGTGTACTGTCCACCCCAGTAGT
	FGB-probe	ROX-AGATGTCATGCAGCC-BHQ2
GUSB-fig4	GUSB-F	CTCATTTGGAATTTTGCCGATT
	GUSB-R	CCGAGTGAAGATCCCCTTTTTA
	GUSB-probe	ROX-TGAACAGTCACCGACGAGAGTGCTGG-BHQ2
HPV-31	HPV-31-F	TGTTTGTAAGGCATTTTTTTAAT
	HPV-31-R	TGAAATATAAATTGTAAATCAAATTCCT
	HPV-31-probe	FAM-ATTGCAAACAGTGATA-BHQ1
HPV-59	HPV-59-F	TTTTTGCCAGACATTTTTGGAAT
	HPV-59-R	TGAAATATAAACTGCAAATCAAATTCCT
	HPV-59-probe	FAM-CTACTTCTTCTATTCCTAATGTAT-BHQ1
HPV-45	HPV-45-F	TGTTTGCAAGACATTTTTGGAAT
	HPV-45-R	TGAAAAATAAACTGTAAATCATATTCCT
	HPV-45-probe	FAM-CACTAGCGCTAATATGCGTGAAAC-BHQ1
HPV-66	HPV-66-F	TGTTTGCCAGACATTACTTTAAT
	HPV-66-R	TGAAACACAAACTGTAGTTCATATTCCT
	HPV-66-probe	FAM-TGCAGCTAAAAGCACATTAACTAAATAT-BHQ1
HPV-58	HPV-58-F	TGTTTGTTAGACACTTTTTTAATAGGG
	HPV-58-R	TGAAAAACAAACTGTAAGTCATATTCTT
	HPV-58-probe	ROX-TAATACTGCAGTTATCC-BHQ2
HPV-33	HPV-33-F	TGTTTGTAAGACACTTTTTTAATAGGGCT
	HPV-33-R	TGAAAAACAAACTGTAGATCATATTCTT
	HPV-33-probe	ROX-TGCACACAAGTAACTAGTG-BHQ2
HPV-18	HPV-18-F	TTTTTGCTAGGCATTTTTGGAAT
	HPV-18-R	TGAAAAATAAACTGCAAATCATATTCCT
	HPV-18-probe	ROX-AATATGTGCTTCTACACAGTCTCC-BHQ2
HPV-16	HPV-16-F	TGTTTGTTAGACATTTATTTAATAGGGCT
	HPV-16-R	TGAAAAATAAACTGTAAATCATATTCCT
	HPV-16-probe	ROX-CTCTGGGTCTACTGCAAATTTAGCCAGT-BHQ2
HPV-52	HPV-52-F	TGTTTGTTAGACACTTTTTTAATAGGG
	HPV-52-R1	TGAAAAATAAATTGTAAATCAAATTCCT
	HPV-52-R2	TGAAAAATAAATTGTAAATCGAATTCCT
	HPV-52-probe	ROX-GGTCTAACTCTGGCAATACTGCCACTGTACAAAGCAG-BHQ2
HPV-39	HPV-39-F	TGTTTGCAAGACATTTTTGGAAT
	HPV-39-R	TGAAATATAAATTGTAAATCATACTCCTC
	HPV-39-probe	CY5-TACCTCTATAGAGTCT-BHQ2
HPV-68	HPV-68-F1	TATTTGCCAGGCATTTTTGGAAT
	HPV-68-F2	TATTTGCTAGGCATTTTTGGAAT
	HPV-68-R1	TGAAATATGAATTGCAAATCATATTCCT
	HPV-68-R2	TGAAATATAAACTGCAAATCATATTCCT
	HPV-68-R3	TGAAATATAAATTGCAAATCATATTCCT
	HPV-68-probe	CY5-AGCTGTGTATGATTCTAA-BHQ2
HPV-56	HPV-56-F	TATTTGCCAGACATTATTTTAATAGGGCT
	HPV-56-R	TGAAAAACAAATTGTAATTCATATTCCT
	HPV-56-probe	CY5-TACTGCTACAGAACAGTTAAGT-BHQ2
HPV-35	HPV-35-F	TGTTTGTTAGACATTTATTTAATAGGGCT
	HPV-35-R	TGAAAAATAAACTGTAAATCATATTCCT
	HPV-35-probe	CY5-TACCACTGGCACATTGCCTAGTACT-BHQ2
HPV-51	HPV-51-F	TTTTTGCTAGGCACTATTATAATAAACT
	HPV-51-R	TGAAAAATAAATTGCAATTCATACTCTT
	HPV-51-probe	CY5-TAGTGGTAATGGCCGTGACCCTATAGAA-BHQ2
RNase P	RNase P-F	AGATTTGGACCTGCGAGCG
	RNase P-R	GAGCGGCTGTCTCCACAAGT
	RNase P-probe	VIC-TTCTGACCTGAAGGCTCTGCGCG-BHQ1
MYC	MYC-F	CAAACCTCCTCACAGCCCACT
	MYC-R	TTCGCCTCTTGACATTCTCCTC
	MYC-probe	FAM-ACGCAGCGCCTCCCTCCACTC-BHQ1
pET-28a-Taq-wt	Taq-F	AGAACAGATTGGTGGAATGAGGGGGATGCTGCCCC
	Taq-R	GTGCGGCCGCAAGCTTTCACTCCTTGGCGGAGAG
	pET-28a-Taq-F	CTCTCCGCCAAGGAGTGAAAGCTTGCGGCCGCAC
	pET-28a-Taq-R	GGCAGCATCCCCCTCATTCCACCAATCTGTTCTC
pET-28a-S-Taq	S-Taq-F	ACAGATTGGTGGAATGGCGACCGTGAAATT
	S-Taq-R	AGCATCCCCCTCATTTTTTTCTGTTTTTCC
	pET-28a-S-Taq-F	ACAGAAAAAAATGAGGGGGATGCTGCCCC
	pET-28a-S-Taq-R	TTTCACGGTCGCCATTCCACCAATCTGT
pET28a-Taq-E507K	Taq-E507K-F	CGCCATCGGCAAGACGAAGAAGACCGGCAAGCGCT
	Taq-E507K-R	AGCGCTTGCCGGTCTTCTTCGTCTTGCCGATGGCG
pET-28a-Taq388	Taq388-F1	GCAGGCTAAGTAGCGCCGATCCCAACCTCC
	Taq388-R1	ACGCCGAACATCCGGCTGGCGGTCTCCGTG
	Taq388-F2	AGACCGCCAGCCGGATGTTCGGCGTCCC
	Taq388-R2	AGGGTCTTCTCAACCCAGGCCCGCACCTTGG
	Taq388-F3	GTGCGGGCCTGGGTTGAGAAGACCCTGGAGGA
	Taq388-R3	GAGGTTGGGATCGGCGCTACTTAGCCTGCCCGT
pET-28a-TM-Taq	TM-Taq-F1	TCGGCAAGACGAAGAAGACCGGCAAGCGCT
	TM-Taq-R1	TTGGTGAGCTCCTTGTACTGCAGGATCTTC
	TM-Taq-F2	CCTGCAGTACAAGGAGCTCACCAAGCTGAAG
	TM-Taq-R2	GTCTTGGCCGCCACGCGCATCAGGGGGTC
	TM-Taq-F3	CCCTGATGCGCGTGGCGGCCAAGACCATCAA
	TM-Taq-R3	TTGCCGGTCTTCTTCGTCTTGCCGATGGCG
pET-28a-KlenTaq	KlenTaq-F	GAACAGATTGGTGGAGAAAGCCCCAAGGCCCTGGA
	KlenTaq-R	GCGGCCGCAAGCTTTCCACCAATCTGTTCTCTGTGA
Note: Underlines indicate the different length of X in the 5'-flap endonuclease activity model. Italicized sequences represent homologous regions between the fragment and the plasmid.
